# Supplementary material for: Gene Expression in a Drosophila Model of Mitochondrial Disease
Source: PLoS One. 2010 Jan 6;5(1):e8549. doi: 10.1371/journal.pone.0008549 (PMC2798955; doi:10.1371/journal.pone.0008549)
Supplement: Table S1 — Gene ontology categories used to classify the selected genes according to their biological process, molecular function, and cellular component. (0.03 MB XLS) [file pone.0008549.s002.xls]

## Sheet: Table S1
Table S1
Gene ontology categories used to classify the selected genes ccording to their biological process, molecular function and cellular component.
Energetic metabolism			Metabolism
	sugar catabolism			Nucleoside, Nucleotide and Nucleic acid metabolism
		glycolysis			nucleoside and nucleotide metabolism
		glucose transport				nucleobase metabolism
		TCA / ETC-complex II				pyrimidine base metabolism
		pentose phosphate shunt				purine base metabolism
	lipid catabolism				transcription
		activation of fatty acids				transcription factor
		lipoamide complex				regulation of transcription
		transport of fatty acid				nucleic acid binding
		acyl-CoA metabolism			RNA metabolism
		fatty acid beta-oxidation				mRNA
	sugar anabolism					tRNA
		gluconeogenesis				rRNA
		glycogen metabolism				RNA binding
	lipid anabolism					RNA helicase
		fatty acid biosynthesis				ribonucleoprotein complex
	OXPHOS				DNA metabolism
						single-stranded DNA binding
						nucleosome
						chromosome
						DNA repair
				Protein metabolism
Defense and Stress response					aa metabolism
	Oxygen and ROS metabolism				protein biosynthesis
		ROS metabolism			protein folding
		antioxidants			protein modification
	Response to stress and Defense response					structural proteins
		Response to oxidative stress				others proteins
		Response to heat			proteolysis and peptidolysis
		Response to cold				peptidases
		response to dissication				ubiquitin cycle
		defense response				peptidase inhibitor
		Immunity				extracellular peptidases
		macrophague		Lipid metabolism
		extracellular defense			triacylglycerides
		response to bacteria			cholesterol
		response to toxins			phospholipids
		response to stress			steroids
					other lipid metabolism
				other organic molecules metabolism
					vitamins
					coenzymes
					monossachadides and dissacharides
Organules					chitin metabolism
	Mitochondria				other carbohydrates
		translation			antibiotics
		protein folding and modification			spermidine
		substrate carrier for OXPHOS activity		inorganic ion metabolism
		[Fe-S] cluster and heme synthesis		other enzymes
	Endosomes				oxidoreductases
		Microsome			esterases
		Lysosome			ligases
		Peroxisome			hydrolases
Fat body			Cell cycle and development
	larval serum protein complex
	nutrient reservoir activity			Cytoskeleton
	fat body storage protein uptake				actin and myosin-related processes
	defense response					actin
	embryonic/larval fat body (development)					myosin
						motor activity and muscle contraction
						structural constituent of cytoskeleton
					microtubule-related processes
Transport processes						microtubule
	inorganic ions transport					microtubule-based movement
		Ca, H, I, K, Na, P, S				cytoskeleton organization / biogenesis
		Cu, Mn, Zn		Cell cycle
		Fe			cell growth / cell differentiation
	organic molecules transport					apoptosis
		proteins				cell growth
		organic ions				anterior/posterior axis specification
		neurotransmitter				dorsal/ventral axis specification
		vitamins			extracellular
		carriers and transporter (ABC)				basement membrane
		vesicles				cell adhesion
		lipids				extracellular matrix
	electron transport				cell division / cell proliferation
						DNA replication / DNA repear
						mitosis
						meiosis
Sex differentiation						♂ gamete generation / spermatogenesis
	female-specific structural proteins					♀ gamete generation / oogenesis
		chorion				chromosome segregation
		vitelline membrane				pole cell development
	sex determination					cell division / cell proliferation
						progression through cell cycle
					receptor binding
					molecular facilitators for stability of complexes
Behavior					MAPKKK cascade
	smell				more signal transduction
	learning and memory
	rhythmic behavior - circadian behavior			Development
	clock				structural proteins
	locomotory behavior					cuticle
	adult behavior					peritrophic membrane
	feeding behavior					structural molecule
	sexual behavior				development
		male courtship / insemination				skeletal development
		mating behavior				embryogenesis / organogenesis
		negative regulation of female receptivity			metamorphosis and hormones
		post-mating behavior				juvenile hormone metabolism
		oviposition				response to ecdysone
		reproductive behavior				metamorphosis
