# Supplementary material for: Gene Expression in a Drosophila Model of Mitochondrial Disease
Source: PLoS One. 2010 Jan 6;5(1):e8549. doi: 10.1371/journal.pone.0008549 (PMC2798955; doi:10.1371/journal.pone.0008549)
Supplement: Table S2 — Regulated genes in tko25t mutant flies. (0.03 MB XLS) [file pone.0008549.s003.xls]

## Sheet: Table S2
Table S2
Regulated genes in tko25t mutant flies.
			up-regulated					down-regulated
			♂	♀	♂♀	all		♂	♀	♂♀	all
Energy metabolism	catabolism	sugar	13	9	6	16		7			7		UP
		lipid	11	4	1	14		3			3		UP
	anabolism	sugar				0		2			2		DOWN
		lipid				0		2			2		DOWN
	OXPHOS	ETC (I, III and IV)	1			1		2	1	1	2		-
Defence / Stress response	Response to oxidative stress / toxins		22	8	5	25		11	1	1	11		UP
	Response to heat		5	2	2	5		3			3		-
	Response to cold		1	1	1	1					0		UP
	Defense response and phagocytosis		9	8	4	13		3	1	1	3		UP
	Immunity		2			2		4	2	2	4		DOWN
	Response to other stress		2	2	1	3		1			1		-
Organelles	Mitochondria		30	3	2	31		1	1		2		UP
	Endosomes		12	10	6	16		6	3	2	7		UP
Metabolism	Nucleobase, Nucleoside, Nucleotide and Nucleic acid	nucleoside / nucleotide	11	6	1	16		3	2		5		UP
		transcription	9	3	1	11		7	6	1	12		-
		RNA metabolism	4			4		8	4		12		DOWN
		DNA repair				0		3	5	3	5		DOWN
		DNA metabolism	3	3	2	4					0		UP
	Protein	aa metabolism	15	9	6	18		1	1		2		UP
		biogenesis of proteins	14	2	2	14		4	2	1	5		UP
		modification of proteins	6	4	2	8		9	3	1	11		-
		proteases	13	41	8	46		11	3	1	13		UP
		ubiquitin cycle	2	1		3		2	1	1	2		-
	Lipid		6	5	2	9		5	1		6		-
	Steroid		4	2	2	4					0		UP
	Carbohydrate		3	4	1	6		9	2		11		-
	Chitin		5	7	2	10					0		UP
	Vitamins / Coenzymes		7	1		8					0		UP
	Spermidine					0			1		1		DOWN
	Other enzymes		12	4	2	14		16	1		17		-
Transport	Organic molecules		17	12	4	25		5	2	1	6		UP
	Inorganic ions	inorganic ions (-Fe)	13	13	5	21		2	1		3		UP
		Zn	2			2		7			7		DOWN
		Fe				0		2			2		DOWN
	other transporters		4	4	1	7		1	1		2		-
Fat body			6			6					0		UP
Cell / Development	Cell differentiation Actin-related processes	apoptosis	2			2		1			1		-
		actin/myosin muscle/motor activity	7	4	1	10					0		UP
	Cell division and cell proliferation		1	1		2		5	2	1	6		-
	microtubule-related processes					0		4	3	1	6		DOWN
	Signal transduction and Intracellular signaling	receptors / signal facilitators	5	4	2	7		7			7		-
		MAPKKK cascade				0		3			3		DOWN
		signal transduction	4	2		6		4	3		7		-
	structural proteins		4	4	2	6		1			1		UP
	metamorphosis / ecdysone / juvenile hormone		2	2		4					0		UP
	embryogenesis / organogenesis		11	9	3	17		11	3	1	13		UP
Sex differentiation	female-specific structural proteins					0		1			1		DOWN
	gamete generation		2	1	1	2		4	2	1	5		DOWN
	sex determination			2		2		2			2		-
Behavior	sexual behavior		1			1		2			2		DOWN
	no sexual behavior		6	4	2	8		7	3	3	7		-
TOTAL classified genes			309	201	80	430		192	61	23	230
Unclassified genes			95	67	22	140		155	24	9	170
TOTAL annotated genes			404	268	102	570		347	85	32	400
Up-regulated and down-regulated genes in males (♂), females (♀), in both sexes (♂♀), or in either/both sexes (all).
The overall direction of regulation of the process is shown in bold.
Orange boxes denote cases where the number of regulated genes represents 20% or more of all genes annotated as being involved in the given process.
