# Supplementary material for: Gene Expression in a Drosophila Model of Mitochondrial Disease
Source: PLoS One. 2010 Jan 6;5(1):e8549. doi: 10.1371/journal.pone.0008549 (PMC2798955; doi:10.1371/journal.pone.0008549)
Supplement: Table S3 — Changes in gene expression according to functional category. (0.17 MB XLS) [file pone.0008549.s004.xls]

## Sheet: Table S3-a
Table S3-a
Genes involved in energy metabolism.
	Function	Genea	Probe set IDb	FC (♂)c	FC (♀)c
Glucose and pyruvate metabolism
	L-lactate dehydrogenase	ImpL3	1635227_at	2.57616	3.11086
	mitochondrial phosphoenolpyruvate carboxykinase (GTP) 2	Pepck	1633599_a_at	1.80083	3.97787
	glycerol-3-phosphate dehydrogenase	CG7311	1626067_a_at	-1.57546
	(glycolysis - step 10) pyruvate kinase	CG2964	1630254_at	-1.60057
	(glycolysis - step 7) phosphoglycerate kinase	CG9961	1638121_at	-1.60726
	(glycolysis - step 1B) ketohexokinase	CG12289	1627189_a_at	-1.61093
	(glycolysis - step 1) Hexokinase	Hex-t2	1631442_at	-1.63537
Pentose phophate pathway and glutation production
	phosphogluconate dehydrogenase	CG15093	1630236_s_at	1.89463
Carriers and transporters
	fructose transporters	CG15406	1630334_at	1.75638	1.69204
		CG15408	1640529_at		1.98692
	glucose transporter	CG7882	1625082_a_at	1.94653	2.26807
	monosaccharide transporter	CG33282	1625342_at	2.06679
	carbohydrate transporter	CG3285	1626664_at	2.82507	2.2
	TCA transporter	Indy	1641566_s_at	1.55098
	sugar transporter	CG17637	1632504_at	-1.70358
	glucose transmembrane transporter	Glut3	1627217_at	-1.954
	other mitochondrial carriers	CG8323	1633690_at	1.50948
		CG5805	1631704_at	1.77521
		Bmcp	1627742_at	2.14648
		CG18327	1633434_at		1.84545
Glyoxylate cycle
	aldehyde reductase	CG10638	1626801_at	2.33416	1.56028
	glyoxylate reductase	CG31674	1638368_at	1.66546
	oxidoreductase	CG10512	1636843_a_at		1.61774
Fatty acid activation
	acyltransferase, elongase	CG17821	1634728_at		2.23218
	long-chain-fatty-acid-CoA ligases	CG3961	1637109_s_at	1.73178
		bgm (d)	1634048_a_at	-1.78347
Fatty acid transport
	carnitine O-acetyltransferase	CG1041	1624185_at	1.55761
	long-chain fatty acid transporters	CG11659	1634097_s_at	6.68981	9.38462
		CG4830	1623398_at		1.82163
	acyl carnitine transporter	CG12201	1623447_a_at	-1.64284
Fatty acid β-oxidation
	beta-ketothiolase	yip2	1636180_at	1.77438
	electron-transfer flavoprotein-ubiquinone oxidoreductase (ETF-Q)	CG12140	1628777_at	1.70883
	acyl-CoA dehydrogenase (short chain)	Arc42	1640900_at	2.5
	pristanoyl-CoA oxidase	CG9527	1637461_at		1.50513
Fatty acid biosynthesis
	fatty acid synthase	CG17374	1629355_at	-1.66347
	acetate-CoA ligase	CG6432	1623363_at	-1.7372
CoA homeostasis and other fatty acid metabolism
	acyl-CoA binding products involved in cell acyl-CoA homeostasis	CG8498	1636942_at	1.59277
		CG8628	1630109_at	1.64419
	acyl-CoA dehydrogenase	CG6638	1635996_at	1.84897
	CoA carboxylase	CG3267	1625839_at	1.83033
	long-chain-fatty-acid-CoA ligase	l(2)44DEa	1629961_s_at	1.70631
	acetyl-CoA transporter	CG9706	1631245_s_at	-1.55122
Gluconeogenesis
	pyruvate carboxylase	CG1516	1640629_s_at	-1.7061
	phosphoenolpyruvate carboxykinase (GTP) 1	CG10924	1634794_at	-3.70635
OXPHOS
	complex I	CG33493	1640872_at	1.71357
	complex I	CG10320	1640690_at	-1.62848
	complex III	RFeSP	1641174_at	-27.3455	-33.0936
a Gene symbol as used in Flybase
b Probe set ID as defined by Affimetrix® in the GeneChip® Drosophila Genome 2.0 Array
c Fold-change in gene expression. Up-regulation is shown without sign and down-regulation with negative sign.
d bgm, very long chain fatty acyl-CoA synthetase, is probably not a ubiquitous metabolic enzyme. It is ventrally restricted in embryos and is involved in patterning of the nervous system

## Sheet: Table S3-b
Table S3-b
Genes involved in protein metabolism.
	Function	Genea	Probe set IDb	FC (♂)c	FC (♀)c
Mitochondrial translation
	mitochondrial ribosomal proteins	mRpS28	1631355_at	1.90358
		mRpL3	1633486_at	1.68488
		mRpS6	1626497_at	1.64424
		mRpS33	1633083_at	1.591
		mRpS7	1641278_at	1.57659
		mRpL12	1631718_at	1.56794
		mRpS9	1640142_at	1.55084
		mRpL55	1623012_at	1.54108
		mRpS30	1623678_at	1.53642
		mRpL30	1640007_at	1.52396
		mRpL9	1640252_at	1.52116
		bonsai	1640375_at	1.51953
	tyrosine-tRNA ligase	CG16912	1636157_at	1.7058
Mitochondrial protein folding
	erythroid membrane protein 41R involved in COX biogenesis (COX15)	CG3803	1626729_at	1.68982
Mitochondrial protein targeting and processing
	deformylase involved in mitochondrial processing	CG31373	1638417_at	1.6736
	m-AAA (ATP-dependent metalloprotease)	CG6512	1634899_a_at	1.85378
	mitochondrial outer membrane translocase complex	Tom40	1624205_at	1.69671
	Phb2 (mitochondrial prohibitin 2)	l(2)03709	1637342_s_at	1.83557
	protein import into mitochondrial matrix	CG7394	1641511_at	1.84029
	protein targeting to mitochondrion	CG8004	1634133_at	1.51261
	leader peptidase (IMP1/IMP2 homologue)	CG9240	1628618_at	-1.65059
Cytosolic protein synthesis
	alanyl- or threonyl-tRNA synthetase	CG10802	1633355_at	2.34838
	aspartyl-tRNA synthetase	CG31739	1629374_at	1.51146
	aspartyl-tRNA synthetase	Aats-asp	1629026_at	1.7425
	cofactor for tRNA synthetases	Arc1	1639694_s_at	1.73729	2.04159
	cofactor for tRNA synthetases	Arc1	1639180_at	2.45973	2.49664
	eukaryotic translation initiation factor 2B complex	CG11334	1624246_s_at	1.53277
	glycyl-tRNA synthetase	Aats-gly	1636948_a_at	1.77763
	guanyl-nucleotide exchange factor	eIF2B-γ	1638841_at	1.50252
	phenylalanyl-tRNA synthetase	Aats-phe	1636872_at	1.76345
	structural constituent of ribosome	RpL37a	1628061_at	2.67098
	translation initiation factor	Tango7	1629578_at	1.5772
	eukaryotic translation initiation factor 3	CG8443	1627927_at	2
	elongation factor-2 kinase (negative regulation of translation; response to unfolded protein; ER)	PEK	1641072_at	1.51972
	signal recognition particle, endoplasmic reticulum targeting	Srp14	1637738_at	-1.52906
	ribokinase	CG17010	1627689_at	-1.56014
	translation initiation factor	CG1340	1637664_at	-1.60289
	tRNA-pseudouridine synthase	minifly	1639554_at	-1.69	-1.51781
		S.C2R002789	1628188_at		-2.93303
Protein modification
	mannosyl-oligosaccharide 1,2-alpha-mannosidase	CG3810	1637602_at	2.3177	2.23207
	fucosyltransferase	FucTC	1625341_at	2.07905	2.00535
	acid phosphatase	l(1)G0196	1633081_at	1.58445
	glycosyl-transferase	CG5091	1636630_s_at	1.52647
	ADP ribosylation factor III	Arf51F	1624208_s_at	1.5122
	D-aspartate oxidase	CG11236	1626613_at		1.56585
	tyrosine kinase	Tie	1629129_at		1.52401
	serine/threonine kinases	CG18604	1639524_at	1.51402
		CG9222	1624591_at	-1.51296
	tyrosine/serine/threonine phosphatases	CG10089	1633800_s_at	-1.56408
		CG7378	1628882_at	-1.58044
	tyrosine phosphatase activator	CG2104	1632641_at	-1.66994
	beta-1,3-galactosyltransferase	CG8708	1630723_a_at	-1.68046
	galactosyltransferase	CG8673	1640368_at	-1.70883
	acid phosphatase	CG9451	1636526_at	-1.73191	-1.96543
	acyl-transferase	CG9459	1634449_at	-1.75611
	protein disulfide isomerase	CG10029	1634548_at	-1.99679
	protein phosphatase type 1 regulator	CG9238	1632222_a_at		-1.59495
	cGMP-dependent serine/threonine kinase	PKG-like	1638905_s_at		-1.87775
Intracellular protein transport
	intracellular protein transport in Golgi apparatus	p24-2	1625153_at	3.70799	6.39977
	product involved in pinocytosis and protein intracellular transport	CG40306	1625007_a_at	1.5358
Proteases and peptidases
	aspartic-type endopeptidase	CG13095	1635453_at	1.73908	2.21556
	carboxypeptidases	CG8560	1639641_at		1.54854
		CG17633	1625948_at		1.74011
		CG3344	1632584_at		1.8184
	converts angiotensin I to angiotensin II	Ance-4	1641280_at		1.82134
	dipeptidyl-peptidase IV	ome	1640918_at		1.55049
	extracellular trypsins and chymotrypsins	εTry	1637492_at	2.70645	2.55578
		θTry	1623165_at		2.0979
		δTry	1624437_s_at		1.58117
	metallopeptidases	CG15255	1629633_at	1.58717	1.88484
		CG4721	1638585_at	1.53732
		CG6733	1632228_at		2.05816
		CG8562	1630302_at		1.52187
		CG15253	1637986_at	-2.2053
		CG8539	1628226_at		-2.6
	serine-type peptidases	CG3505	1636410_at	1.56779
		CG18493	1638335_at	1.54025	1.98207
		CG9416	1641327_at	1.50888
		CG32483	1628500_at		1.67679
		CG32833	1626373_at	-1.56217
	serine-type proteases, trypsin/chymotrypsin-like	Ser6	1639903_at	5.83929	1.69062
		CG5246	1640355_at	1.94388	1.8
		CG7542	1629476_at	1.67432	2.17632
		Jon65Aii	1641190_at	1.66627	1.6186
		Jon25Bi	1627869_at		5.66551
		CG18179	1630598_at		5.41415
		Jon99Fi	1626394_at		4.56143
		Jon25Bii	1639196_at		4.5456
		Jon65Ai	1636460_at		2.8941
		CG17239	1623756_at		2.76589
		Ser8	1626222_at		2.6861
		Ser12	1631529_at		2.65422
		CG18180	1638413_at		2.51874
		Jon66Ci	1625538_at		2.48605
		yip7	1638661_at		2.16845
		CG8952	1629007_at		2.10244
		CG9897	1640407_at		2.04367
		CG11911	1624137_at		2.04023
		CG32834	1641292_at		2.03633
		Jon44E	1639364_at		1.89173
		Jon65Aiii	1626093_at		1.861
		Jon65Aiv	1628800_at		1.86082
		CG1304	1638264_at		1.82876
		Jon99Ci	1624092_at		1.74824
		CG6726	1623849_s_at		1.65376
		CG9673	1631148_at		1.58471
		CG16997	1641234_at	-1.57359	-1.92252
		CG7829	1641539_a_at	-1.57371
		CG13527	1640751_at	-1.59403
		CG8329	1627119_at	-1.7454
		CG17242	1623824_at	-2.01215
		CG30083	1635033_at	-2.1
		CG5355	1633718_at		-1.53071
	serine-type endopeptidase inhibitors	CG31778	1636682_at	1.91002
		CG3513	1628107_at	1.67242
		m1	1639394_at		2.12266
		CG32203	1633266_at	-1.51249
		CG7722	1623612_at	-1.56762
		CG6289	1625773_at	-1.61148
Ubiquitin cycle and ubiquitin-mediated process
	ubiquitin specific protease 16	CG4165	1640240_s_at	1.78539
	ubiquitin-conjugating enzyme E2R2 (UBC7 and/or UBC14 homolog)	CG7656	1634652_a_at	1.7
	ubiquitin-protein ligase for regulation of synaptic growth	hiw	1632637_at		1.90939
	ubiquitin-protein ligase	CG15800	1624073_at	-1.63276
	homolog to PAA2 (20S proteasome α subunit A2)	Prosα6	1633010_s_at	-1.86136	-1.67591
a Gene symbol as used in Flybase
b Probe set ID as defined by Affimetrix® in the GeneChip® Drosophila Genome 2.0 Array
c Fold-change in gene expression. Up-regulation is shown without sign and down-regulation with negative sign.

## Sheet: Table S3-c
Table S3-c
Genes involved in aminoacid metabolism.
	Function	Genea	Probe set IDb	FC (♂)c	FC (♀)c
Ketogenic aa catabolism
	sepiapterin reductase	CG12116	1635987_at	3.20986
	threonine ammonia-lyase (threonine dehydratase)	CG8129	1637971_a_at	2.55607
	4-hydroxyphenylpyruvate dioxygenase	CG11796	1637229_a_at	2.2688	3.81607
	glutaryl-CoA dehydrogenase	CG9547	1637142_at	1.93346
	3-methyl-2-oxobutanoate dehydrogenase (lipoamide) complex	CG17691	1629813_at	1.85193	1.58471
	homogentisate 1,2-dioxygenase	hgo	1633492_at	1.79252
	branched-chain-amino-acid transaminase	CG1673	1623770_at	1.77374	1.7
	tyrosine transaminase	CG1461	1641454_at		1.87899
	saccharopine dehydrogenase	CG7144	1623787_at	-2.37733
Glucogenic aa catabolism to pyruvate
	phosphoserine phosphatase (L-serine biosynthesis)	aay, CG3705	1633488_at	2.69962
	sulfinoalanine decarboxylase	CG5618	1623238_at	1.78005	2.11096
	dimethylaniline monooxygenase (N-oxide-forming)	Fmo-2	1627302_at	1.69289	1.66409
	glycine hydroxymethyltransferase	CG3011	1640594_at	1.56159
Glucogenic aa catabolism to oxaloacetate
	selenocysteine methyltransferase	CG10621	1626086_at	2.73429	3.06204
	2-amino-3-ketobutyrate coenzyme A ligase (glycine acetyltransferase)	CG3999	1624695_at	1.62534
	Glutamine synthetase 1 (Glutamate-ammonia ligase)	Gs1	1632852_s_at	1.5939
	kynurenine-oxoglutarate transaminase	CG6950	1633885_s_at	1.51327
	glycine N-methyltransferase	CG6188	1634551_at		2.54414
Ketogenic aa biosynthesis
	ornithine-oxo-acid transaminase	Oat	1627352_at		-2.05921
Glucogenic and Ketogenic aa biosynthesis
	4-coumarate-CoA ligase (Phe biosynthesis)	CG8834	1629566_at		1.55701
a Gene symbol as used in Flybase
b Probe set ID as defined by Affimetrix® in the GeneChip® Drosophila Genome 2.0 Array
c Fold-change in gene expression. Up-regulation is shown without sign and down-regulation with negative sign.

## Sheet: Table S3-d
Table S3-d
Genes involved in nucleoside, nucleotide and nucleic acid metabolism.
	Function	Genea	Probe set IDb	FC (♂)c	FC (♀)c
Transcription
	transcription activator involved in nerve development	lola	1641609_at	1.54069
		lola	1624729_at	-2.15939
	transcription regulator for nerve development	Smox	1629290_at	1.58908
		Ptx1	1640825_a_at	-1.82104
	transcription factors	CG9305	1626680_at	1.91084
		CG4882	1639123_at	1.58056
		CG1620	1626883_at	1.57648
		CG11505	1637770_a_at	-1.72332
		CG3224	1631813_at		-1.52562
	transcription regulators	CG18139	1630362_at	2.11805
		CG1965	1627693_at	1.76117	1.72769
		msta	1637662_at		1.61124
		CG9879	1630787_at	-1.58684
		CG32006	1625727_at	-2.35872
	transcription repressors	odd	1625850_at		2.16893
		shn	1625195_s_at		-1.65223
	putative Zn-finger transcription factors	CG12744	1627826_s_at		-1.64656
		l(1)10Bb	1639060_at		-2.34669
	regulation of transcription in polytene chromosomes	escl	1627314_s_at	1.5879
	RNA polymerase II subunit	Rpb10	1638166_at	1.51329
	RNA polymerase II transcription mediator complex	MED27	1627003_at	-1.54073
		MED20	1641105_at	-2.22701	-1.7
		MED11	1637993_at		-1.58329
RNA metabolism
	RNA processing factor for Pol III transcripts	La	1631149_s_at		-1.51175
	mRNA processing	CG32423	1637552_s_at	2.18113
		CG14628	1640887_at	-1.53927
	rRNA processing	CG7637	1623194_at	1.69043
		CG1542	1638007_at		-1.50683
	ribosomal RNA 18S	rRNA 18S	AFFX-Dros-18S_rRNA_5_at	-12.5895
		rRNA 18S	AFFX-Dros-18S_rRNA_M_at	-14.6847
		rRNA 18S	AFFX-Dros-18S_rRNA_3_at	-17.4937
	DEAD/DEAH RNA helicase 1	Dhh1	1629281_at	-3.10822
	ATP-dependent RNA helicase	CG8915	1628853_at	-1.84423
	exosome (RNase complex)	CG31938	1637923_at		-1.52153
	RNA binding proteins, CNS-specific	elav	1636615_at	-1.54765
		CG7903	1624302_at		-1.55635
	RNA binding protein for ubiquinone biosynthesis	CG3875	1633004_at	-2.29993
	regulation of alternative nuclear mRNA splicing	Srp54	1628382_at	1.61271
	mitochondrial rRNA (adenine) methyltransferase	mtTFB1	1637555_at	1.77501
Nucleotide metabolism
	nucleotide phosphatase	CG30104	1623241_s_at	2.59636	2.65557
	adenosine kinase	Ady43A	1641062_at	1.92372
	Nicotinamide mononucleotide adenylytransferase	Nmnat	1627165_a_at	1.73169
	Dihydrofolate reductase	Dhfr	1639972_at	1.67733
	hydrolase	Dgp-1	1640341_s_at	1.56539
	Nicotinamide mononucleotide adenylytransferase	Nmnat	1635881_at	1.53218
	5'-nucleotidase	CG1961	1630679_at		1.80922
	nucleotide binding	CG1939	1639133_at		1.53253
		CG6379	1639536_at	-1.54379
	DNA binding	CG8359	1632927_at		-1.51342
Purine base metabolism
	phosphoribosylamine-glycine ligase	ade3	1637037_at	1.72522
	phosphoribosylaminoimidazolesuccinocarboxamide synthase	ade5	1640599_at	1.55128
	Adenine phosphoribosyltransferase	Aprt	1628492_at	1.53942
	phosphoribosylformylglycinamidine synthase	ade2	1629194_s_at	1.51102
	urate oxidase	Uro	1625436_at		5.6619
	adenosine deaminase	Adgf-A	1624054_at		1.53628
	amidophosphoribosyltransferase	Prat2	1624586_a_at		-1.62189
Pyrimidine base metabolism
	inhibitor of 5-formyltetrahydrofolate cyclo-ligase	CG11079	1640379_s_at	1.7073
	dihydropyrimidine dehydrogenase (NADP+)	Reg-3	1625686_s_at		2.33507
	5-formyltetrahydrofolate cyclo-ligase	CG9875	1631174_at	-1.53405
	uridine phosphorylase 1	CG6330	1640363_a_at	-1.97872
DNA metabolism
	DNA ligase III	lig3	1636131_at	1.70395
	endonucleases	CG3819	1629184_at	5.65252	10.3579
		CG33346	1630555_at	5.387	7.21169
		CG6839	1625487_at		3.57294
DNA repair
	deoxyribodipyrimidine photo-lyase	phr	1630728_a_at	-3.08654	-2.54775
	deoxyribodipyrimidine photo-lyase	phr	1636758_s_at	-3.44425	-2.83211
	snRNP U2 (small nuclear ribonucleoprotein)	CG13900	1633394_a_at		-1.57699
	tyrosyl-DNA phosphodiesterase	CG31953	1626850_s_at		-1.97925
	tyrosyl-DNA phosphodiesterase	gkt	1624269_at	-5.375	-5.15902
Mitochondrial DNA maintenance
	orthologue of MPV17, inner mitochondrial membrane protein required for mtDNA maintenance	CG14777	1635661_at	1.5	1.6245
	orthologue of ATAD3, involved in mitochondrial nucleoid organization	bor	1628099_at	1.58154
a Gene symbol as used in Flybase
b Probe set ID as defined by Affimetrix® in the GeneChip® Drosophila Genome 2.0 Array
c Fold-change in gene expression. Up-regulation is shown without sign and down-regulation with negative sign.
d Fold-change in gene expression of 1.3 does not meet threshold criteria: however, gene is included in the table because other subunits of the same enzyme or pathway were coherently regulated
e bgm, very long chain fatty acyl-CoA synthetase, is probably not a ubiquitous metabolic enzyme. It is ventrally restricted in embryos and is involved in patterning of the nervous system

## Sheet: Table S3-e
Table S3-e
Genes involved in other metabolic processes.
	Function	Genea	Probe set IDb	FC (♂)c	FC (♀)c
Mitochondrial enzymes
	protoheme ferro-lyase (heme synthetase)	ferrochelatase	1627939_a_at	2.00211
		ferrochelatase	1626653_a_at	1.73806
	cysteine desulfhydrase (iron-sulfur cluster assembly)	CG12264	1640977_at	1.84023
	Flavin-containing monooxygenase 1	Fmo-1	1626953_at	1.77557
	GTPase involved in mitochondrial fusion	opa1-like	1626840_a_at	1.7308
	cytochrome P450, predicted mt localization	Cyp12c1	1624953_at	1.72363	1.6
	cytochrome P462	Cyp12a5	1629771_at		1.59275
Vitamin and prosthetic group biosynthesis
	NAD-dependent methylenetetrahydrofolate dehydrogenase	Nmdmc	1640775_a_at	2.94694
	phosphoserine transaminase	CG11899	1625613_at	2.70854
	gamma-butyrobetaine dioxygenase	CG4335	1638038_at	2.60146
	Mo-molybdopterin cofactor sulfurase	mal	1631688_at	1.65938
	iron-sulfur cluster assembly	CG8198	1640339_at	1.55166
	pantetheinase	vanin-like	1636507_at		2.0667
	COQ3 - hexaprenyldihydroxybenzoate methyltransferase for ubiquinone biosynthesis	CG9249	1627050_at	1.53727
	COQ6(UbiH) - monooxigenase for ubiquinone biosynthesis	CG7277	1641134_at	1.66724
Carbohydrate metabolism
	glucose dehydrogenase	Gld	1626984_at	-3.14524
	Hexosaminidase 1	Hexo1	1632188_at	1.5081
	trehalase	CG6262	1629890_a_at	-1.7684
	trehalose-phosphatase	CG5177	1629091_at	-1.59071
	beta-alanyl-dopamine hydrolase	CG12120	1638505_at	1.90711
	procollagen-proline 4-dioxygenase	PH4αNE3	1637713_at	-2.02448
	mannose binding protein	CG8343	1641071_at	-1.62199
	sugar binding protein	CG15818	1637095_at	-1.8081
	carboxylesterases	CG7529	1624895_at		2.17881
		alpha-Est10	1626350_at		-3.31207
	other products involved in monosaccharide metabolism	lectin-33A	1637561_at	-2.31078
		lectin-37Da	1625671_at		1.96727
	other products involved in carbohydrate metabolism	CG33080	1632342_a_at	1.656	1.67478
		CG3835	1637491_s_at		1.99962
		Sodh-1	1639892_at	-1.56223
		Amy-p	1639374_s_at	-1.56311
		CG14934	1638508_at		-4.09405
Triacylglycerol metabolism
	phosphatidate phosphatase	CG11426	1629969_at		2.09306
	triacylglycerol lipases	CG17192	1629308_at	9.56724	17.8529
		CG5966	1627287_at	5.45457	2.5
		CG31872	1636087_at	2.27267
		CG6283	1636343_at		2.36713
		CG11598	1627716_at	-1.64586
		CG11600	1630221_at	-2.21193
		Lip3	1628076_at	-2.32958
Phospholipid metabolism
	1-acylglycerol-3-phosphate O-acyltransferase	fu12	1625344_at		-1.69617
	N-acetylgalactosamine-4-sulfatase	CG32191	1639222_at	1.52429
	phospholipase A3	CG1583	1628080_at	1.70324
	phospholipase C γ	sl	1628815_at	1.69871
	phospholipase C	CG11619	1629846_at	-1.66614
	sphingomyelin phosphodiesterases	CG15533	1632120_at		6.43705
		CG15534	1629367_at	-2.2359
Steroid and sterol metabolism
	steroid dehydrogenase	CG31809	1641412_at	4.07469	1.672
	steroid dehydrogenase	CG31809	1630244_s_at	2.07431
	phospholipase C	CG31810	1630359_at	1.98495
	transporter of steroids	CG30016	1626600_at	2.60882	2.81677
	sterol binding protein	CG12269	1626369_at	1.55831
Other products involved in lipid transport
	component of synaptic vesicle membrane	CG31272	1639934_at	1.70202
	component of lipid particle	CG1648	1634935_a_at		-4.00816
Other enzymes
	4-coumarate-CoA ligase	CG5428	1635330_at	1.9
	carbonic anhydrase	CG9235	1631848_at	-1.61571
	spermidine synthase	CG4300	1633292_a_at		-1.66416
	sulfotransferase	CG31637	1624190_at	1.60497
	lipase	CG18301	1632393_at	-2.48644
	hydrolases	CG40100	1632652_s_at	2.9925	1.84054
		CG31924	1628274_a_at	-1.63492
		CG12375	1634298_at	-1.70819
	N-acetyltransferases	CG15155	1623491_at	2.75968	2.04965
		CG12560	1626856_at	1.66692
		CG31730	1623587_at	-1.52222
	oxidoreductases	CG2064	1634019_at	1.69474
		CG3270	1625434_at	1.59281
		CG6199	1625588_s_at	1.6
		CG10672	1640492_at	1.51804
		CG18547	1626248_at	1.50956
		CG17562	1628818_at	1.5
		CG17560	1636885_at		1.67966
		CG13078	1630822_at		1.62729
		CG31546	1624949_at	-1.5084
		CG15864	1632759_at	-1.58259
		CG13611	1633687_at	-1.6353
		CG2254	1626503_at	-1.65573
		CG40486	1628272_a_at	-1.72869
		CG9360	1624688_at	-1.78766
		CG9512	1631072_at	-1.80275
		CG18031	1637291_at	-1.89925
		CG9519	1640479_at	-3.75795
		CG8303	1636759_at		-1.63849
a Gene symbol as used in Flybase
b Probe set ID as defined by Affimetrix® in the GeneChip® Drosophila Genome 2.0 Array
c Fold-change in gene expression. Up-regulation is shown without sign and down-regulation with negative sign.

## Sheet: Table S3-f
Table S3-f
Genes involved in ion transport proccess or with ion-binding properties.
	Function	Genea	Probe set IDb	FC (♂)c	FC (♀)c
Inorganic ion transport
	calcium, potassium:sodium antiporter	CG2893	1623552_s_at		-1.54128
	calcium homeostasis	Cpn	1627288_a_at	2.31594	3.07067
		Scp2	1635398_at	1.72113
	heavy-metal binding and detoxification	MtnC	1628446_at	2.28057
		MtnD	1631962_at		1.94434
	iron transport	Tsf1	1632430_at	-1.76555
		Tsf1	1639442_a_at	-1.85786
	high affinity inorganic phosphate:sodium symporters	CG15094	1634952_s_at	1.85233	2.06362
		CG8791	1629732_at	1.72615
		CG9702	1634174_at		1.75726
	hydrogen ion transporting ATPase	CG1268	1635300_at	1.57517
	phosphate permeases	CG4726	1637772_at	2.49975
		l(2)01810	1640405_at	1.6	1.57861
	sodium:iodide symporters	CG8957	1628100_at	2.17585	2.20736
		CG2196	1633002_at	1.57191	2
		CG8966	1640639_at		2.11487
		CG8934	1638858_at		1.75256
		CG5687	1631168_at		1.56977
	sodium:nucleoside symporter	CG8083	1634991_at	1.6	2.75974
	sulfate transporter	CG6125	1625022_a_at		1.56694
	vacuolar ATPase	Vha44	1635352_s_at	1.61506
	voltage-gated potassium channel complex (beta-subunit)	CG3397	1631805_at	2.0375	2.2
	water channel	CG5398	1627305_at	-1.52337
	intracellular cyclic nucleotide activated cation channel	cngl	1638010_at	-2.32101
	products with zinc binding properties	CG18473	1623903_at	1.5569
		Dnz1	1634625_at	1.67917
		CG17717	1631206_a_at	-1.50746
		CG30179	1626709_at	-1.53628
		CG31624	1624460_s_at	-1.59374
		CG17287	1627166_at	-1.59829
		CG3347	1637800_at	-1.71652
		CG10761	1633158_at	-1.84747
		CG30174	1629885_at	-1.86772
Organic ion transport
	amino acid transporters	CG15088	1636594_at	4.59833	7.33333
		CG13384	1631237_s_at	1.82859
		CG8785	1638240_s_at		2.1464
		CG9413	1634200_a_at		1.5444
		path	1640075_a_at	-2.14367	-4.06184
		CG14076	1626540_at	-1.87772
	eye pigment precursor transporter	st	1641146_at	1.59495	1.57662
	monocarboxylic acid transmembrane transporter	CG8028	1637575_at		1.6637
	neurotransmitter:sodium symporters	CG15088	1632986_a_at	3.02526
		CG5226	1634512_at	1.69835
		CG33296	1627994_at	-1.79346
	nucleoside:sodium symporter	CG11778	1626260_at	-1.61036
	oligopeptide transporter	CG2930	1627277_s_at		1.56284
	organic anion transporters	Oatp58Db	1637928_at	1.57792	2.0514
		CG17751	1630528_at	3.21297
		CG17752	1627080_at	2.49229	2
		CG8654	1625584_at	1.57019
		Oatp58Da	1639429_at		1.83503
		CG16727	1629718_at		1.84157
	sodium-dependent multivitamin transmembrane transporter	CG32669	1623556_at		1.59652
	bile acid:sodium symporter	CG11655	1625902_at	1.69833
	vitamin E transporter	CG2663	1631323_a_at	-1.69084
Vesicle-mediated transport
	retrograde vesicle-mediated transport, Golgi to ER	CG3071	1637494_at	3.09063
	Rab GTPase activator	CG11727	1638996_at	2.14083
	SNAP receptor for neurotransmitter secretion	Syb	1637089_at	1.76872
	small GTPase	CG7787	1633254_at	1.56568
Other transporters
	ATPase coupled to transmembrane movement of substances	CG9281	1639700_s_at	1.66452
		CG32091	1640991_at		-1.52602
	electron transport	CG10337	1629121_at	1.91377
	other transporters	CG14872	1623028_at	1.79479	2.30997
		CG14439	1627293_at	1.58359
		CG31103	1638583_at	-1.67563
		CG14872	1640720_a_at		2.50677
		CG6640	1633009_a_at		2.38857
		CG3168	1641320_s_at		1.50402
a Gene symbol as used in Flybase
b Probe set ID as defined by Affimetrix® in the GeneChip® Drosophila Genome 2.0 Array
c Fold-change in gene expression. Up-regulation is shown without sign and down-regulation with negative sign.

## Sheet: Table S3-g
Table S3-g
Genes involved in fat-body metabolism.
	Function	Genea	Probe set IDb	FC (♂)c	FC (♀)c
Fat body proteins
	LSP receptor, nutrient storage	Fbp1	1638338_a_at	17.6255
		Fbp2	1640035_at	16.4919
Larval serum protein complex
	Larval serum protein 1 alpha	Lsp1α	1631803_at	7.19106
	Larval serum protein 1 beta	Lsp1β	1628699_at	6.32669
	Larval serum protein 1 gamma	Lsp1γ	1626429_at	6.02045
	Larval serum protein-2	Lsp2	1641634_at	3.76285
a Gene symbol as used in Flybase
b Probe set ID as defined by Affimetrix® in the GeneChip® Drosophila Genome 2.0 Array
c Fold-change in gene expression. Up-regulation is shown without sign and down-regulation with negative sign.

## Sheet: Table S3-h
Table S3-h
Genes involved in defence responses.
	Function	Genea	Probe set IDb	FC (♂)c	FC (♀)c
Response to heat
	chaperonin complex	Hsp10 (CG11267)	1629790_at	2.7182
		Hsp60	1641286_s_at	1.57765
	Hsp70 family chaperones	Hsc70-5	1627109_at	1.93724
	other heat shock proteins	Hsp22	1629061_s_at	11.9168	4.18889
		Hsp23	1641055_at	3.3955	2.05144
		Hsp26	1635044_at	-1.63731
		CG12020	1637782_at	-1.53062
		CG32640	1630842_s_at	-1.80211
Antioxidant functions
	non-enzymatic redox protein with Fe-S cluster	Fdxh	1627945_at	1.80296
	theta-GST (glutathione S-transferase)	CG30000	1631513_at	1.7378
	glutathione S-transferases	GstE1	1623256_at	4.71551
		CG5224	1624800_at	2.2816	1.6
		GstE7	1640065_at	1.56842
		CG6776	1626536_at		1.6
		GstE10	1628328_at		1.83831
		GstD3	1635701_at	-1.56572
		GstE5	1624732_at	-1.99487
	glutathione transferase that binds nucleic acids	gfzf	1625757_at	-1.51184
	NADPH-dependent carbonyl reductase	antdh	1634831_at	-2.79957
Oxygen and reactive oxygen species metabolism
	glyoxalase II	CG30022	1628558_at	2.61863	1.7
	homologue of mouse hypoxia induced gene 1 (HIG1)	CG17734	1630589_at	1.74506
	thioredoxin peroxidase	Jafrac1	1634219_a_at	1.54605
	thiol-disulfide exchanger for cell redox homeostasis	CG13473	1639158_at	-1.74582
	peroxidases	PHGPx	1628257_s_at	1.73543
		Pxn	1640097_at		1.58668
		Prx6005	1634107_at	-1.59606
		Prx2540-2	1633471_at	-1.8
Response to oxidative stress
	also controls adult locomotory behavior	dj-1β	1640318_at	1.67728
	intracellular chloride channel	Clic	1631073_at	1.64807
	Dual oxidase (superoxide-generating NADPH oxidase)	Duox	1636572_at	-1.51603
Response to toxins or xenobiotics
	selenium-binding protein	CG7966	1632517_at	1.73972
	ATP-binding cassette (ABC) transporters	l(2)03659	1637046_at	42.9793	11.6512
		CG31793	1631763_at	2.43913
		CG10226	1632500_at	2.08018
		CG4562	1625778_at	1.79909	2.19047
		CG6214	1636634_a_at	1.56007
	benzodiazepine receptor	CG2789	1625763_at	1.81155
	carboxylesterases	clt	1640257_at	1.61366
		alpha-Est2	1633196_at	-2.38582	-2.17157
	glucuronosyltransferases	CG5999	1638182_at	10.9016
		Ugt86Dd	1641481_at	5.38239	3.69442
		Ugt86Da	1624156_at	1.63105
		Ugt37b1	1640109_at	-2.06873
	tetracycline:hydrogen antiporter	CG14605	1637271_a_at	-1.98555
Other stress response
	positive regulation of fatty acid beta-oxidation in response to cold	Fst	1630600_at	1.95234	3.78623
	carbohydrate/lipid metabolism and in response to dessication	adp	1624637_at	1.49138	1.5314
	neurotransmitters for regulation of stress response	Tk	1633651_at	1.5072
	peptidase for misfolded or incompletely synthesized ER-associated proteins	CG10908	1624372_at	-1.64898
Immunity
	innate immune response	IM4	1626345_at	1.79404
	small GTPase mediated signal transduction (negative regulation of innate immune response)	Rala	1640377_s_at	1.60044	-1.90664
	humoral stress response proteins	TotA	1635549_at	-1.64206
		TotC	1639323_at	-3.31185
		TotX	1625164_at	-5.04984
Defense response and phagocytosis
	mitochondrial glycoprotein p32 (homolog of yeast Mam33p)	CG6459	1634572_at	2.74286
	extracellular defence response (immune-induced protein 10)	IM10	1626319_a_at	1.8458	2.22775
	N-acetylmuramoyl-L-alanine amidases involved in defence against Gram-positive bacteria	PGRP-SD	1633545_at	1.78541
		PGRP-SC1b	1627986_s_at		4.64713
		PGRP-SC2	1629118_at		1.83523
	Gram-negative bacterial binding	CG12780	1623018_at	3.12933	3.04302
	lysozyme	LysX	1632720_at		6.97136
	secreted proteins	Ag5r2	1629199_at	1.73812	2.30551
		Ag5r	1625266_at		1.82651
	scavenger (macrophage) receptor for phagocytosis	crq	1639387_s_at	1.51477
	Wnt receptor signaling pathway	CG8942	1639502_at	2.02871	2.88975
	phosphoinositide 3-kinase	Pi3K68D	1625233_at	2.2811
	oxidoreductase	ECSIT	1634592_at	2.07401
	galactose-specific C-type lectin (lectin-C1)	Lectin-galC1	1633378_at	-2.76784	-1.78387
	acid phosphatase	CG9449	1628150_a_at	-1.90831
	N-acetyltransferase	CG7593	1639034_at	-1.64035
Direct antimicrobial effect
	ion channel inhibitors	dro4	1628617_at	-4.32035	-4.32653
a Gene symbol as used in Flybase
b Probe set ID as defined by Affimetrix® in the GeneChip® Drosophila Genome 2.0 Array
c Fold-change in gene expression. Up-regulation is shown without sign and down-regulation with negative sign.

## Sheet: Table S3-i
Table S3-i
Endosome-related genes.
	Function	Genea	Probe set IDb	FC (♂)c	FC (♀)c
Microsomes
	carbon-monoxide oxygenase	CG8776	1632530_s_at	1.66501
	cytochrome P450	Cyp6a23	1624101_at	10.8632	9.15533
		Cyp4e3	1623068_at	9.229
		Cyp6a8	1640755_at	3.31828	3.13745
		Cyp28a5	1629009_at	2.56093	2.38771
		Cyp309a1	1626324_at	2.39288
		Cyp4p1	1638053_at	1.81445	1.99066
		Cyp6a20	1632021_at	1.61773	1.672
		Cyp4e1	1639539_at	1.59609
		Cyp4d1	1629875_a_at		1.88216
		Cyp9b2	1635008_at		1.87049
		Cyp6a2	1626401_at	-1.59415
		Cyp12d1-p	1633401_s_at	-1.62412
		Cyp6a14	1634623_a_at	-1.66895
		Cyp312a1	1634261_at	-1.79353
		Cyp6a17	1628052_at	-2.1624	-2.74209
		Cyp6t1	1626689_at	-3.3626	-2.01496
	microsomal cytochrome b5	CG6870	1629324_at		-1.63187
Lysosomes
	beta-galactosidase-1	Gal	1633914_at	1.52197
	dipeptidyl- and tripeptidyl-peptidase	Dip-B	1635449_s_at	1.50302
	alpha-mannosidase activity	CG9466	1625374_at	1.7	2.37803
		CG9468	1636395_at		2.06793
		CG9463	1637357_at		2.9
a Gene symbol as used in Flybase
b Probe set ID as defined by Affimetrix® in the GeneChip® Drosophila Genome 2.0 Array
c Fold-change in gene expression. Up-regulation is shown without sign and down-regulation with negative sign.

## Sheet: Table S3-j
Table S3-j
Genes related to cytoskeleton, cell cycle and apoptosis.
	Function	Genea	Probe set IDb	FC (♂)c	FC (♀)c
Cytoskeleton
	actin binding	unc-115	1635725_a_at	3.41166	3.07747
	actin filament organization	vav	1635592_at	14.1235
		vav	1636614_a_at	2.05683
		Arpc3A	1638092_a_at	2.01671
	structural constituent of cytoskeleton	mask	1641226_a_at	1.53312
	sperm-specific dynein intermediate chain	Sdic	1635695_at	7.98962
	myosin-binding	l(2)gl	1637410_s_at	1.67651
	myosin light chain kinase	Fas2	1630160_at		1.65386
	myosin phosphatase	Mbs	1630456_at		1.57583
	unconventional myosin	Myo28B1	1629784_a_at		2.1043
	muscle thick filament assembly	Zeelin1	1636600_a_at	-1.51179
	protein-tyrosine kinase of smoothened signaling pathway for microtubule organisation	shf	1635403_at	-1.67818	-1.54896
	unfolded tubulin binding	CG9072	1623482_at	-1.58604
	tubulin-binding protein, testis-specific	CG17450	1625086_s_at	-2.16174
	tubulin-related protein	mst	1638175_at		-1.67087
	cytoskeleton, signal transduction	CG31304	1640335_at		-1.67121
Apoptosis
	diacylglycerol O-acyltransferase, regulation of nurse cell apoptosis	mdy	1636579_s_at	1.77389
	serine-type endopeptidase involved in apoptosis	CG32130	1634364_s_at	1.53058
	peptide-methionine-(S)-S-oxide reductase involved in salivary gland cell autophagic cell death	Eip71CD	1625276_a_at	-1.5104
Cell proliferation
	GTPase related to cell proliferation induction	CG8801	1640227_at	1.66891
	Anaphase Promoting Complex 7	APC7	1631407_a_at		1.57398
	activator of protein kinase for mitosis	CG6897	1638411_at	-1.70161
	protein serine/threonine kinase that controls cell cycle checkpoint (DNA damage)	grp	1629880_at	-1.81577
	Ras GTPase activator	Gap1	1635325_a_at		-2.07093
Gamete generation (sex-specific)
	male gamete generation	lectin-28C	1634786_at	3.97279	2.52791
	male gamete generation	Bsg	1634257_at	-1.85036
Gamete generation (in both sexes)
	pole cell development	osk	1631153_at	-8.75543
Nucleosome and chromatin assembly
	nucleosome positioning	Nlp	1635608_at	-1.54722	-1.52978
	chromatin assembly complex	Acf1	1637574_at	-1.6229
	Histone 2A	His2A	1625925_at	-1.9
a Gene symbol as used in Flybase
b Probe set ID as defined by Affimetrix® in the GeneChip® Drosophila Genome 2.0 Array
c Fold-change in gene expression. Up-regulation is shown without sign and down-regulation with negative sign.

[truncated: 5 more sheets: Table S3-k, Table S3-l, Table S3-m, Table S3-n, Table S3-o]
