# Supplementary material for: Gene Expression in a Drosophila Model of Mitochondrial Disease
Source: PLoS One. 2010 Jan 6;5(1):e8549. doi: 10.1371/journal.pone.0008549 (PMC2798955; doi:10.1371/journal.pone.0008549)
Supplement: Table S4 — Fold-change (calculated as significance analysis of microarrays) of unselected genes. (0.04 MB XLS) [file pone.0008549.s005.xls]

## Sheet: Table S4-a
Table S4
Fold-change (calculated as SAM) of unselected genes
	Function	Genea	Probe set IDb	FC (♂)c	FC (♀)c	Expression pathern d
TCA cycle
	citrate transmembrane transporter	CG13801	1627836_at	-1.52667	-1.15672	testis
	oxoglutarate dehydrogenase	CG18170	1640732_s_at	-1.49811		testis
	fumarate hydratase	CG6140	1639488_at	-1.48636	1.48066	testis and accessory glands
	fumarate hydratase	CG4095	1637633_at	-1.34109	2.21637	testis
	succinate-CoA ligase complex	CG6255	1638094_at	-1.32586		testis
	aconitate hydratase	CG4706	1630300_at	-1.32101	1.52976	testis
	succinate-CoA ligase complex	Sucb	1635682_at	-1.31057		neural
	citrate synthase	CG14740	1623652_at	-1.28259	1.47291	testis
	citrate transmembrane transporter	CG31693	1631654_at	-1.27804		testis
	mitochondrial respiratory chain complex II	CG7349	1633544_at	-1.2152	4.80328	testis
	malate dehydrogenase	CG10749	1628379_at	-1.16149		testis
	dicarboxylic acid transmembrane transporter	CG7309	1623833_at	-1.16108	1.41158	testis
	isocitrate dehydrogenase	CG32026	1624976_at	-1.15702		testis
	isocitrate dehydrogenase	CG3483	1640461_at	-1.15702		testis
	isocitrate dehydrogenase	CG7755	1635170_at	-1.88189	-1.27129	testis
	mitochondrial respiratory chain complex II	CG6629	1626713_at		-1.33515	testis
	citrate transmembrane transporter	CG11262	1629763_at		-1.26866	testis
	mitochondrial respiratory chain complex II	CG10219	1627518_at	1.1686		gut, neural, larval, spermateca
	succinate-CoA ligase complex	Scsalpha	1638529_at	1.19173		gut, neural, larval, spermateca, fat body
	oxoglutarate dehydrogenase	CG5214	1639513_at	1.22011		gut, neural, larval, spermateca
	mitochondrial respiratory chain complex II	SdhB	1640632_at	1.22578		gut
	mitochondrial respiratory chain complex II	Scs-fp	1629086_s_at	1.23258		gut
	oxoglutarate dehydrogenase	CG1544	1641199_a_at	1.33347	1.76364	gut, brain, fat body, larva, spermateca
	succinate-CoA ligase complex	Sucb	1626745_at	1.34276		larval, fat body, gut
	fumarate hydratase	l(1)G0255	1635025_a_at	1.35558	1.28091	neural, gut
	oxoglutarate dehydrogenase	Nc73EF	1632526_s_at	1.3861		larval, gut, spermateca
	TCA transmembrane transporter	Indy	1641566_s_at	1.55098		fat body, testis
	malate/lactate dehydrogenase	CG18814	1629675_at		1.20921	tubule neural
	isocitrate dehydrogenase	Idh	1634314_s_at		1.22836	gut, neural, female organs
	mitochondrial respiratory chain complex II	CG5718	1641313_at		1.24046	testis
a Gene symbol as used in Flybase
b Probe set ID as defined by Affimetrix® in the GeneChip® Drosophila Genome 2.0 Array
c Fold-change in gene expression. Up-regulation is shown without sign and down-regulation with negative sign.
d Expression acording to FlyAtlas

## Sheet: Table S4-b
Table S4-b
Genes involved in fat-body metabolism.
	Function	Genea	Probe set IDb	FC (♂) c	FC (♀) d
Fat body proteins
	LSP receptor, nutrient storage	Fbp1	1638338_a_at	17.6255	33.6842
		Fbp2	1640035_at	16.4919	17.9091
Larval serum protein complex
	Larval serum protein 1 alpha	Lsp1α	1631803_at	7.19106	6.88889
	Larval serum protein 1 beta	Lsp1β	1628699_at	6.32669	6.56044
	Larval serum protein 1 gamma	Lsp1γ	1626429_at	6.02045	5.6
	Larval serum protein-2	Lsp2	1641634_at	3.76285	2.69364
a Gene symbol as used in Flybase
b Probe set ID as defined by Affimetrix® in the GeneChip® Drosophila Genome 2.0 Array
c Significant fold-change in gene expression. All cases here were up-regulation.
d Fold-change in gene expression. All cases here were up-regulation, but these genes were unselected by SAM with the statistical thresold used. Fold-change calculated as for SAM.

## Sheet: Table S4-c
Table S4-c
Sex-specific genes.
	Function	Genea	Probe set IDb	FC (♂)c	FC (♀)c
Structural proteins
	structural constituent of chorion	Cp15	1623044_at	-17.8678
		Cp16	1629380_at	-11.3455	1.43536
		Cp18	1631556_at	-8.94243
		Cp19	1634091_at	-76.0364
		Cp36	1636228_at	-5.22484
		Cp38	1626103_at	-11.7038
		dec-1	1641158_a_at	-8.30841	1.45565
		Femcoat	1632351_at	-2.01882	1.41461
	structural constituent of vitelline membrane	Vm26Aa	1635847_at	-4.96799
		Vm26Ab	1641651_at	-5.31278
		Vm32E	1624061_at	-5.98286	1.59097
		Vm34Ca	1635503_at	-18.4333
	vitellogenin receptor (yolkless)	yl	1626299_at	-3.86316
	vitellogenesis (yolk proteins)	Yp1	1629545_at	-40.8221
		Yp2	1623655_at	-45.2565
		Yp3	1631419_at	-4.34465
a Gene symbol as used in Flybase
b Probe set ID as defined by Affimetrix® in the GeneChip® Drosophila Genome 2.0 Array
c Fold-change in gene expression. Up-regulation is shown with out sign and down-regulation with negative sign. These genes were unselected by SAM with the statistical thresold used. Fold-change calculated as for SAM. In bold, genes selected by SAM.

## Sheet: Table S4-d
Table S4-d
Other genes involved in behavior.
	Function	Genea	Probe set IDb	FC (♂)c	FC (♀)c
Chemosensory behavior
	L-glutamine amidohydrolase	nemy	1634658_a_at	1.91342	1.42534
	odorant-binding proteins	Obp99b	1623675_at	13.5635	17.0156
		Obp99c	1625122_at	1.6002	1.66535
		Obp99a	1633305_at	-1.63677	-1.67746
Rhythmic and circadian behavior
	involved in rhythmic behavior	CG2650	1638856_at	12.4985	18.0446
	rhythmically expressed gene 2	Reg-2	1641722_at	2.07029	1.95069
	dopamine N-acetyltransferase	Dat	1637353_at		1.63137
	transcription factor, circadian regulator	Clk	1631948_s_at		1.89512
	circadian behaviour, copulation	tim	1631468_a_at		-1.52952
		tim	1634188_a_at		-1.27822
Other intracellular signaling
	serine/threonine kinase	sgg	1623084_at	2.22159	1.39007
a Gene symbol as used in Flybase
b Probe set ID as defined by Affimetrix® in the GeneChip® Drosophila Genome 2.0 Array
c Fold-change in gene expression. Up-regulation is shown without sign and down-regulation with negative sign. These genes were unselected by SAM with the statistical thresold used. Fold-change calculated as for SAM. In bold, genes selected by SAM and listed in Table S3-n.

## Sheet: Table S4-e
Table S4-e
Catabolism of fatty acids.
	Function	Genea	Probe set IDb	FC (♂)c	FC (♀)c
Fatty acid activation
	acyltransferase, elongase	CG17821	1634728_at		2.23218
	carnitine O-octanoyltransferase activity	CG12428	1625652_s_at	1.34393
	stearoyl-CoA 9-desaturase	CG8630	1624398_at		1.16556
	long-chain-fatty-acid-CoA ligases	CG3961	1637109_s_at	1.73178	1.47622
		bgm (d)	1634048_a_at	-1.78347	-1.21339
Fatty acid transport
	carnitine O-acetyltransferase	CG1041	1624185_at	1.55761	1.59972
	mitochondrial carnitine palmitoyltransferase I	CPTI	1626147_s_at	1.19242	1.15211
	mitochondrial carnitine palmitoyltransferase II	CPTII, CG2107	1627839_at	1.46293	1.30126
	long-chain fatty acid transporters	CG11659	1634097_s_at	6.68981	9.38462
		CG4830	1623398_at		1.82163
	acyl carnitine transporter	CG12201	1623447_a_at	-1.64284
Fatty acid β-oxidation
	beta-ketothiolase	yip2	1636180_at	1.77438	1.32816
	thiolase	Thiolase	1634869_at	1.22201
	acyl-CoA dehydrogenase (short chain)	Arc42	1640900_at	2.5	1.20889
	hydroxyacyl-CoA dehydrogenase complex	CG10131	1623555_at	1.44459	1.3006
	acyl-CoA dehydrogenases	CG12262	1626566_at	1.30726
		CG4586	1640002_at	2.24215
	hydroxyacyl-CoA dehydrogenase complex	scu	1634433_at	1.30208
	electron transfer flavoproteins (ETF)	CG7834	1641659_s_at	1.29244
		wal	1632532_s_at	1.3561	1.18861
	electron-transfer flavoprotein-ubiquinone oxidoreductase (ETF-Q)	CG12140	1628777_at	1.70883	1.22228
	pristanoyl-CoA oxidase	CG9527	1637461_at	1.18963	1.50513
	enoyl-CoA hydratase	CG6543	1640466_s_at	1.21609
	hydratase (step 2 beta-oxidation)	CG31548	1634041_at	1.37778	1.18511
	peroxisomal acyl-CoA oxidase	Acox57D-d	1633476_at	-1.42805	-1.17152
a Gene symbol as used in Flybase
b Probe set ID as defined by Affimetrix® in the GeneChip® Drosophila Genome 2.0 Array
c Fold-change in gene expression. Up-regulation is shown without sign and down-regulation with negative sign. Fold-change calculated as for SAM, even if the gene was unselected. In bold, genes selected by SAM and listed in Table S3-a.
