# Supplementary material for: Gene Expression in a Drosophila Model of Mitochondrial Disease
Source: PLoS One. 2010 Jan 6;5(1):e8549. doi: 10.1371/journal.pone.0008549 (PMC2798955; doi:10.1371/journal.pone.0008549)
Supplement: Table S5 — tko25t-regulated genes with possible roles in hormonal signalling of mitochondrial dysfunction. (0.02 MB XLS) [file pone.0008549.s006.xls]

## Sheet: Table S5
Table S5
tko25t-regulated genes with possible roles in hormonal signaling of mitochondrial dysfunctiona
Gene	Expression patternb	Annotation	BLAST homologies		Notes
			yeast	all
CG4335	head=carcass>lfbc	gamma-butyrobetaine dioxygenase	Fm12p, Clavaminic acid synthetase (CAS)-like; mitochondrial	epsilon-trimethyllysine 2-oxoglutarate dioxygenase (Aedes), gamma-butyrobetaine dioxygenase (mammals, bacteria)	CAS is a trifunctional Fe(II)/2-oxoglutarate (2OG) oxygenase carrying out three reactions in the biosynthesis of clavulanic acid, an inhibitor of class A serine beta-lactamases
CG5428	head=carcass>hindgut	sulfotransferase	none	mammalian and invertebrate sulfotransferases
Pdh	head>>brain>other	photoreceptor alcohol dehydrogenase	YDL114W = putative protein of unknown function with similarity to acyl carrier protein reductases; other dehydrogenases	other insect dehydrogenases, Fbp2
CG1461	head=carcass	tyrosine transaminase activity; 1-aminocyclopropane-1-carboxylate synthase	Bna3p Arylformamidase, Altl1p, piutative alanine aminotransferase	tyrosine aminotransferase	amino acid catabolism, biosynthesis of nicotinic acid from tryptophan via kynurenine
hgo	carcass>head	homogentisate 1,2-dioxygenase activity	nothing convincing	homogentisate 1,2-dioxygenase in diverse eukaryotes and prokaryotes	aromatic amino acid catabolism
CG11796	carcass>head	4-hydroxyphenylpyruvate dioxygenase	nothing convincing	4-hydroxyphenylpyruvate dioxygenase from metazoans down through bacteria	amino acid catabolism
CG12116	lfb>carcass>head>gut	sepiapterin reductase	YMR226C, putative 3-hydroxyacid dehydrogenase	miscellaneous short-chain dehydrogenases
CG3999	head=carcass	glycine dehydrogenase	Gvc2p, glycine dehydrogenase	glycine dehydrogenase in eukaryotes and prokaryotes	amino acid catabolism
CG31778	lfb>head, carcass	serine-type endopeptidase inhibitor	nothing convincing	tissue factor pathway inhibitors in mammals (coagulation pathway)	putative regulator of systemic peptide processing, possible role in signalling
Tsf1	head, carcass, CNS	transferrin1	nothing convincing	metazoan transferrins	iron transport and homeostasis
antdh	head	carbonyl reductase (NADPH) activity.	YMR226C, as above (for CG12116)	insect/mammalian short-chain dehydrogenases
TotX	head>carcass	unknown, involved in humoral defence	nothing convincing	Turandot, a stress-inducible Drosophila protein	family are induced in response to a variety of stresses: heat, uv, infection
dro4	carcass=head	drosomycin-4	none	other Drosomycins; only in Drosophila	antifungal peptide
PGRP-SD	lfb>head, carcass	peptidoglycan binding; N-acetylmuramoyl-L-alanine amidase activity	none	peptidoglycan recognition proteins in all metazoans; ancestrally related to phage T3 lysozyme	recognition of gram-positive bacteria: Bischoff et al (2004) Nature Immunology 5, 1175
Obp99b	lfb>>larval tubule>head	odorant binding protein 99b	none	other odorant binding proteins from insects, insect salivary proteins	olfactory perception, including pheromone
lectin-28C	lfb>carcass=head	galactose-binding	none	other C-type lectins from Drosophila	one of a family of C-type lectins, function unknown (immunity?, suggested to have role in spermatogenesis)
a tko25t- responsive genes (Table S3) were inspected manually for evidence of involvement in hormonal signaling, using the criteria specified in the text. The preliminary list shown here includes genes having roles in metabolism with possible relevance to hormone biosynthesis, but without proven roles in hormonal signalling.
b based on www.flyatlas.org
c larval fat body
