# Supplementary material for: Gene Expression in a Drosophila Model of Mitochondrial Disease
Source: PLoS One. 2010 Jan 6;5(1):e8549. doi: 10.1371/journal.pone.0008549 (PMC2798955; doi:10.1371/journal.pone.0008549)
Supplement: Table S6 — Changes in expression in tko25t of homologues of genes modulated in other oxidative phosphorylation disease models. (0.14 MB XLS) [file pone.0008549.s007.xls]

## Sheet: Table S6-a
Table S6-a
Changes in expression in tko25t of homologues of genes modulated in OXPHOS-defective 143B cells (van Waveren et al., 2006, Ref. 97)
#	human gene	alias	Drosophila gene synbola	CG number if different	Change in tko25t	notes
1	RBMS2		shep	CG32423	nc
2	H4FE		His4	gene family, 22 members	nc
3	AL080093		CG9318		nc
4	X81637		Clc	CG6948	nc
5	DDR2		Ddr	CG33531	nc
6	CDX1		cad	CG1759	nc
7	ZNF22		CG1832		nc
8	TNIP1		SMC2	CG10212	nc
9	ABLIM1		unc-115	CG31332	up 3-fold
10	LOC90806	AI289489	angel	CG12273	nc
11	ZNF330		Noa36	CG10009	nc
12	ARNT2		tgo	CG11987	nc
13	MRE11A		mre11	CG16928	nc
14	NARS		Aats-asn	CG10687	nc
15	RAB11FIP5		l(1)G0003	CG6606	nc
16	SH3YL1		rtGEF	CG10043	nc
17	dJ569M23.1	AL031666	CG1815		nc
18	ODC1		Odc1	CG8721	nc
19	RAFTLIN		dup	CG8171	nc
20	KIAA0103	D14659	CG17556	CG3678	nc	dupligenes
21	TERF1		CG10211		nc
22	TERF2		CG1531		nc
23	MARS		MRS	CG15100	nc
24	COL13A1		vkg	CG16858	nc
25	ATP5B		ATPsyn-beta	CG11154	nc
26	HSF2		Hsf	CG5748	nc
27	KIAA0711		dbo	CG6224	nc
28	SIM2		sim	CG7771	nc
29	KIBRA		CG33967		nc
30	PAWR		CG2919		nc
31	RAD17		Rad17	CG7825	nc
32	PPP2R3A		CG33287		nc
33	OIP106	AB028965	milt	CG13777	nc
34	ALOX15		eyc	CG4556	nc
35	SNTB1		Syn1	CG7152	nc
36	CPEB3		CG5735		nc
37	THBS2		Tsp	CG11326	nc
38	DHX57		CG1582		nc
39	ERCC2		Xpd	CG9433	nc
40	RBBP5		CG5585		nc
41	SMTN		CG3960		nc
42	NUPL2		Nup98	CG10198	nc
43	PRL		CG10415		nc
44	ATF3		kay	CG33956	nc
45	CITED2		CG14998		nc
46	EN2		en	CG9015	nc
47	CHRNA7		nAcRalpha-80B	CG12414	nc
48	NR1D2		Eip75B	CG8127	nc
49	MARCO		Cg25c	CG4145	nc
50	PMS1		Pms2	CG8169	nc
51	ADARB1		Adar	CG12598	nc
52	SEC63		sec63	CG8583	nc
53	DOCK3		CG31048		nc
54	UGCG		GlcT-1	CG6437	nc
55	AKAP12		CG12121		nc
56	HOXB13		abdA	CG10325	nc
57	RFC4		CG8142		nc
58	BMP6		gbb	CG5562	nc
59	YTHDF3		CG6422		nc
60	TF		myoglianin	CG1838	nc
61	APC		Apc	CG1451	nc
62	CTGF		Ccn	CG32183	nc
63	INPP5F		CG3573		nc
64	BMP2		dpp	CG9885	nc
65	LRCH1		CG6860		nc
66	BCL11A		CG9650		nc
67	SERPINA3		Spn3	CG9334	nc
68	ATP6V1B2		Vha55	CG17369	nc
69	NR2C2		Hr78	CG7199	nc
70	ATXN2		Atx2	CG5166	nc
71	ZKSCAN1		cg	CG8367	nc
72	PMVK		CG10268		nc
73	PCDHB17		ds	CG17941	nc
74	TOB2		Tob	CG9214	nc
75	NMT2		Nmt	CG7436	nc
76	PGM3		CG10627		nc
77	C14orf92		CG12104		nc
78	NR1D2				nc	same gene as # 48
79	ZBTB20		crol	CG14938	nc
80	NME3		awd	CG2210	nc
81	CALD1		strn-Mlck	CG18255	nc
82	PTENP1		Pten	CG5671	nc	pseudogene in human
83	ATP6V1C1		Vha44	CG8048	up, males only, 1.6 fold
84	KIAA0870	AI808958	Sbf	CG6939	nc
85	SPP1		CG11440		nc
86	OSMR		Dscam	CG17800	nc
87	AGGF1		CG8079		nc
88	DHFR		Dhfr	CG14887	up, males only, 1.7 fold
89	GADD45B		Gadd45	CG11086	nc
90	ARHGEF10		CG8557		nc
91	HBBP1		gammaTub23C	CG3157	nc	pseudogene in human
92	ACSL1		CG3961		up, males only, 1.7 fold
93	SIKE		CG10158		down, males only, 1.6 fold
94	UMOD		dpy	CG33196	nc
95	ATP6V1H		VhaSFD	CG17332	nc
96	MED12		kto	CG8491	nc
97	DOC1		LanA	CG10236	nc
98	LOC283761	AL109703	None		nc
99	STX6		Syx6	CG7736	nc
100	DAP3		mRpS29	CG3633	nc
101	CD59		CG4927		nc
102	RGS13		CG5036		up, females only, 1.6 fold
103	HBS1L		HBS1	CG1898	nc
104	PDLIM5		tun	CG30084	nc
105	WDR73		Caf1	CG4236	nc
106	ECM1		trr	CG3848	nc
107	RPS6KA2		S6kII	CG17596	nc
108	C10orf38		mbc	CG10379	nc
109	MGC52022	W28429	CG14607		nc
110	APG12L		Atg12	CG10861	nc
111	PLAUR		CG12391		nc
112	SP100		Dsp1	CG12223	nc
113	HSPA4		Hsc70Cb	CG6603	nc
114	FGFR2		btl	CG32134	nc
115	CRIM1		cv-2	CG15671	nc
116	DST		shot	CG18076	nc
117	GUCY1A2		Gycalpha99B	CG1912	nc
118	SAMD4		smg	CG5263	nc
119	MMP16		Mmp1	CG4859	nc
120	UBE2D2		eff	CG7425	nc
121	KIAA0552	AB011124	CG15365		nc
122	ZNF623		crol	CG14938	nc
123	RAD17		Rad17	CG7825	nc
124	PAI1		Spn4	CG9453	nc
125	ARHN		Rho1	CG8416	nc
126	GPR161		DopR2	CG18741	nc
127	POU2F1		nub	CG34395	nc
128	PMS2L5		Pms2	CG8169	nc
129	CYP2F1		Cyp18a1	CG6816	nc
130	VAMP8		CG1599		nc
131	MAPK1		rl	CG12559	nc
132	ZNF239		CG12299		nc
133	MGLL		kraken	CG3943	nc
134	IFNA5		CG8027		nc
135	FOXJ2		croc	CG5069	nc
136	RUNX1T1				nc	same as gene 215
137	RAD50		rad50	CG6339	nc
138	STX16		Syx16	CG1467	nc
139	AGC1		dpy	CG33196	nc
140	CBS		CG1753		nc
141	ICOS		CG7420		nc
142	GOS2		Pnn	CG8383	nc
143	YY1		pho	CG17743	nc
144	EGR1		sr	CG7847	nc
145	INPP4A		CG33249		nc
146	NPY5R		CCKLR-17D3	CG32540	nc
147	RGS11		CG7095		nc
148	IFIT1		ogt	CG10392	nc
149	PCDH9		ds	CG17941	nc
150	KCTD7				nc
151	TRIB2		trbl	CG5408	nc
152	SMARCD1		Bap60	CG4303	nc
153	DNM1		shi	CG18102	nc
154	KLK3	HT2352	CG17239		up, females only, 3-fold
155	BCAS1		Tango1	CG11098	nc
156	F2RL1		CG30106		nc
157	TCEAL4	AA149307	CG3108		nc
158	GM2A		CG33772		nc
159	OLFM1		CG6867		nc
160	SPI1		Ets98B	CG5583	nc
161	IFIT2		CG14815		nc
162	DXYS155E	L03426	Xe7	CG2179	nc
163	USH2A		LanA	CG10236	nc
164	USF2		Usf	CG17592	nc
165	COL1A1		Cg25C	CG4145	nc
166	BICD1		BicD	CG6605	nc
167	EMILIN1		vkg	CG16858	nc
168	CEACAM7		nm	CG8779	nc
169	ZDHHC18		CG5620		nc
170	PFKFB3	AB012229	Pfrx	CG3400	nc
171	CNGB1		CG17922		nc
172	IGF2		Ilp2	CG8167	nc
173	MGC15523		CG30394		nc
174	HSPA2		Hsc70-1	CG8937	nc
175	PDE3B		Pde1c	CG14940	nc
176	CRYAA		l(2)efl	CG4533	nc
177	MADD		rab3-GEF	CG5627	nc
178	M6PRBP1		Lsd-1	CG10374	nc
179	GAD2		Gad1	CG14994	nc
180	OLF3		capaR	CG14575	nc
181	DEFA5		none		nc
182	ZNF673	AL031393	l(2)dtl	CG11295	nc
183	POM121	AI017213	nup98	CG10198	nc
184	PTHLH		CG16786		nc
185	SPIB		Ets97D	CG6338	nc
186	POLE2		Pole2	CG10489	nc
187	CPT1B		CPTI	CG12891	nc	upregulated but data excuded by statistical filtering
188	CABIN1		unc	CG1501	nc
189	RDX		Moe	CG10701	nc
190	DLST		CG5214		nc
191	CASK		Caki	CG6703	nc
192	ABCB8		CG1824		nc
193	LSS		trol	CG33950	nc
194	CCNF		cycA	CG5940	nc
195	ADRA1A		DipR	CG9652	nc
196	SALL1		salr	CG4881	nc
197	MID1		Trim9	CG31721	nc
198	PHLDB1		CG5004		nc
199	FEV		Ets65A	CG7018	nc
200	UBE2C		vih	CG10682	nc
201	AMT		CG6415		nc
202	MMP23B		Mmp1	CG4859	nc
203	T1A-2	NM_006474	CG17669		nc
204	SSX2		CG14000		nc
205	ALDOC		Ald	CG6058	nc
206	MYOG		nau	CG10250	nc
207	KCTD7		CG10465		nc
208	PTPRU		Lar	CG10443	nc
209	GPC1		dlp	CG32146	nc
210	COL5A2		Cg25C	CG4145	nc
211	KRTHA1		LamC	CG10119	nc
212	MAPK8IP3		syd	CG8110	nc
213	SNX1		CG2774		nc
214	PSD		CG31158		nc
215	RUNX1T1		nvy	CG3385	nc
216	ABCB9		CG3156		nc
217	USP11		CG8334		nc
218	ZFP95		crol	CG14938	nc
219	CD40		ppk10	CG34042	nc
220	DDX11		CG11403		nc
221	ITGB1BP1		Upf3	CG11184	nc
222	MAP2K2	AI193528	Dsor1	CG15793	nc
aClosest homologue in the Drosophila genome, based on BLASTP searching
	genes also regulated in tko25t
Gene list kindly supplied by Carlos Moraes.

## Sheet: Table S6-b
Table S6-b
Changes in expression in tko25t of homologues of genes modulated in cells and tissues with mtDNA deletions (Alemi etl., 2007, Ref 98)
#		human gene		Drosophila gene synbola	CG number if different	Change in tko25t	notes
	Upregulated
1		HSPA4		Hsc70Cb	CG6603	nc
2		DNAJC3		CG8286		nc
3		DNAJC4		DnaJ-60	CG12240	nc
4		PRKAA1		SNF1A	CG3051	nc
5		ATG12		Atg12	CG10861	nc
6		GATM		None
7		UGCG		ClcT-1	CG6437	no
8		ADM		CG13213		nc
9		STC2		cngl	CG9176	down, males only, 2 fold
10		SMG1		Smg1	CG32743	nc
11		DICER1		Dcr-1	CG4792	nc
12		ATM		tefu	CG6535	nc
13		MYC		dm	CG10798	nc
14		STX16		Syx16	CG1467	nc
15		TGOLN2		dpy	CG33196	nc
16		ARHGEF		Cdep	CG31536	nc
17		GOLGA8A		zip	CG15792	nc
18		RAFTLIN		dup	CG8171	nc
19		VAPB		Vap-33-1	CG5014	nc
20		ATP6V0E2		CG1268		up, males only, 1.6 fold
21		VPS13A		CG2093		nc
22		GCAT		CG10361		nc
23		METAP2		und	CG4008	nc
24		GLS		nemy	CG8772	up, males, 1.9 fold
25		AASS		CG7144		down, males only, 2 fold
26		LOX		lox2	CG4402	nc
	Downregulated
27		PSMB6		l(2)05070	CG8392	nc
28		PSME3		REG	CG1591	nc
29		PSMB4		CG12000		nc
30		PSMF1		CG8979		nc
31		PSMB2		CG17331		nc
32		UBE2E3		UbcD2	CG6720	nc
33		UBE2E1		UbcD2	CG6720	nc
34		UBE2L6		UbcD10	CG5788	nc
35		UBE2I		lwr	CG3018	nc
36		UBE3B		CG5087		nc
37		USP7		Usp7	CG1490	nc
38		USP22		not	CG4166	nc
39		USP15		CG8334		nc
40		USP33		CG8494		nc
41		UBR2		CG9086		nc
42		CAND2		CG5366		nc
43		NDUFA5		CG6463		nc
44		NDUFA6		CG7712		nc
45		NDUFAF1		CG7598		nc
46		NDUFB3		CG10320		down, males only, 1.6 fold
47		NDUFS3		CG12079		nc
48		NDUFV2		CG5703		nc
49		SDHC		SdhC	CG6666	nc
50		SDHB		SdhB	CG3283	nc
51		SURF1		Surf1	CG9943	nc
52		SURF2		translin	CG11761	nc
53		ATP5G2		ATPsyn-gamma	CG7610	nc
54		ATP5H		ATPsyn-d	CG6030	nc
55		ATP5J2		CG4692		nc
56		DLD		CG7430		nc
57		ACO2		Acon	CG9244	nc
58		IDH3G		CG5028		nc
59		IARS2		CG5414		nc
60		MRPL28		mRpL28	CG3782	nc
61		MRPS18B		mRpS18B	CG10757	nc
62		SOD2		Sod2	CG8905	nc
aClosest homologue in the Drosophila genome, based on BLASTP searching
	genes also regulated in tko25t
The above list includes the genes listed by Alemi et al [Ref. 98, Tables 4 and 5]

## Sheet: Table S6-c
Table S6-c
Changes in expression in tko25t of homologues of genes modulated in muse knockout hearts (Hansson et al., 2004, Ref. 102)
#		mouse gene	Drosophila gene synbola	CG number if different	Change in tko25t	notes
	Downregulated
1		ATP synthase a, isoform 1	blw	CG3612	nc
2		ATP synthase b	ATPsyn-beta	CG11154	nc
3		ATP synthase, subunit c, isoform 3	CG1746		nc
4		ATP synthase, subunit F	ATPsyn-Cf6	CG4412	nc
5		ATP synthase, subunit F, isoform 2	CG4692		nc
6		ATP synthase, O subunit	Oscp	CG4307	nc
7		Ubiquinol-Cyt c reductase, core protein 1	CG3731		nc
8		Ubiquinol-Cyt c reductase, subunit VII	CG7580		nc
9		SDH, subunit A	scs-fp	CG17246	nc	upregulation below threshold
10		SDH, subunit C	SdhC	CG6666	nc
11		Cox, subunit VIIb	unknown
12		Cox, subunit VIIc	CG2249		nc
13		Cox, subunit VIIIb	CG7181		nc
14		ANT1	sesB	CG16944	nc
15		Polymerase γ	tam	CG8987	nc
16		Ribosomal protein L39	mRpL39	CG17166	nc
17		Ribosomal protein S24	mRpS24	CG13608	nc
18		SOD 2, mitochondrial	Sod2	CG8905	nc
19		Vdac 1	porin	CG6647	nc
20		Acyl-CoA dehydrogenase, long-chain	CG6638		up, males only, 1.8 fold
21		Acyl-CoA dehydrogenase, medium-chain	CG12262		nc	upregulation below threshold
22		Acyl-CoA dehydrogenase, short-chain	Arc42	CG4703	up, males only, 2.5 fold	below threhsold in females
23		Acyl-CoA oxidase 1, palmitoyl	CG5009		nc
24		Acyl-CoA synthetase, long-chain	CG3961		up, males only, 1.7 fold	below threhsold in females
25		RNA-binding protein/enoyl-CoA hydratase	CG8778		nc
26		Carnitine palmitoyltransferase 2	CG2107		nc	upregulation below threshold
27		Enoyl-CoA hydratase 1, peroxisomal	CG9577		nc
28		Enoyl-CoA hydratase, short-chain, 1, mt	CG6543		nc	upregulation below threshold
29		Fatty acid-binding protein 3, muscle & heart	CG6783		nc
30		Fatty acid-binding protein 4, adipocyte	CG6783		nc
31		Fatty acid-binding protein 5, epidermal	CG6783		nc
32		Mt carnitine/acylcarnitine translocase	colt	CG3057	nc
33		Peroxisome proliferator-activated receptor α	Eip75B	CG8127	nc
34		6-PF-2-K/fructose-2,6-biphosphatase	Pfrx	CG3400	nc
35		Aldolase	Ald	CG6508	nc
36		Glucose transporter 4	Glut1	CG1086	nc
37		Hexokinase 2	Hex-A	CG3001	nc
38		Phosphofructokinase, muscle	Pfk	CG4001	nc
39		Pyruvate kinase	PyK	CG7070	nc
	Upregulated
40		Cox, subunit VIa, polypeptide 1	levy	CG17280	nc
41		Cox, subunit VIIa, polypeptide 2-like	CG9603		nc
42		ANT2	Ant2	CG1683	nc
43		Citrate carrier	CG6782		nc
44		Creatine kinase, mt 2	Argk	CG32031	nc
45		Deoxynucleotide carrier	CG6608		nc
46		Dicarboxylate carrier	CG8790		nc
47		Hsp 1 (chaperonin 10)	CG11267		up, males only, 2.7 fold
48		Hsp, A (homologous to Hsc70 precursor)	Hsc70-5	CG8542	up, males, 1.9 fold
49		Lon protease homolog precursor	CG8798		nc
50		Ribosomal protein L2	mRpL2	CG7636	nc
51		Ribosomal protein L3	mRpL3	CG8288	up, males only, 1.7 fold
52		Ribosomal protein L9	mRpL9	CG31478	up, males only, 1.5 fold
53		Ribosomal protein L15	mRpL15	CG5129	nc
54		Ribosomal protein L20	mRpL20	CG11258	nc
55		Ribosomal protein L35	mRpL35	CG13410	nc
56		Ribosomal protein S31	mRpS31	CG5904	nc
57		Ribosomal protein S34	mRpS34	CG13037	nc
58		Tim 8 homolog a (yeast)	Tim8	CG17280	nc
59		Tim 10 homolog (yeast)	Tim10	CG9878	nc
60		Tim 13 homolog a (yeast)	Tim10	CG9878	nc
61		Tim a	Tim9a	CG1660	nc
62		Tim 44	CG11779		nc
63		Vdac 2	porin	CG6647	nc
64		Vdac 3	porin	CG6647	nc
65		Hexokinase 1	Hex-A	CG3001	nc
66		Phosphofructokinase, platelet	Pfk	CG4001	nc
67		Phosphoglycerate kinase	Pgk	CG3127	nc
68		Phosphoglycerate mutase	Pglym78	CG1721	nc
aClosest homologue in the Drosophila genome, based on BLASTP searching
	genes also regulated in tko25t
Note that the above list contains only the genes specifically listed by Hansson et al [102], and not any other genes that might have been modulated in the Tfam-knockout heart
